# Supplementary material for: Targeted RNA sequencing enhances gene expression profiling of ultra-low input samples
Source: RNA Biol. 2020 Jun 28;17(12):1741–53. doi: 10.1080/15476286.2020.1777768 (PMC7746246; doi:10.1080/15476286.2020.1777768)
Supplement: Supplemental Material [file KRNB_A_1777768_SM6200.zip]

Archive with 11 entries (11 files):
- Supplemementary_Figures_combined.pdf
- TableS1_NeuroGWAS_capture_targets_hg19.pdf
- TableS10_isoforms_summary.pdf
- TableS2_NG_Capture_ERCC_targets.pdf
- TableS3_TF_capture_targets_hg38.pdf
- TableS4_TF_Capture_ERCC_SIRV_Sequin_targets.pdf
- TableS5_RawReadFastq.pdf
- TableS6_Usable_reads_dedup_deMM.pdf
- TableS7_Global_Capture_metrics.pdf
- TableS8_Gene_capture_enrichments.pdf
- TableS9_ERCC_expression_summary.pdf
